# Supplementary material for: ACM-Assessor: An Artificial Intelligence System for Assessing Angle Closure Mechanisms in Ultrasound Biomicroscopy
Source: Bioengineering (Basel). 2025 Apr 14;12(4):415. doi: 10.3390/bioengineering12040415 (PMC12025151; doi:10.3390/bioengineering12040415)
Supplement: Supplementary file 1 [file bioengineering-12-00415-s001.zip]

Archive with 1 entries (1 files):
- bioengineering-3512741-supplementary.pdf
